# Supplementary material for: ﻿Two new species of the genus Laena (Coleoptera, Tenebrionidae, Lagriinae) from northern Sichuan in China based on morphological and molecular data
Source: Zookeys. 2023 Aug 1;1173:71–83. doi: 10.3897/zookeys.1173.103125 (PMC10410390; doi:10.3897/zookeys.1173.103125)
Supplement: XML Treatment for Laena becvari [file zookeys.1173.103125-treatment4.xml]

<!DOCTYPE tp:taxon-treatment
  PUBLIC "-//TaxonX//DTD Taxonomic Treatment Publishing DTD v0 20100105//EN" "tax-treatment-NSO.dtd">
<tp:taxon-treatment xmlns:tp="http://www.plazi.org/taxpub"><tp:treatment-meta><kwd-group><label>Taxon classification</label><kwd>
                <named-content content-type="kingdom">Animalia</named-content>
              </kwd><kwd>
                <named-content content-type="order">Coleoptera</named-content>
              </kwd><kwd>
                <named-content content-type="family">Tenebrionidae</named-content>
              </kwd></kwd-group><mixed-citation publication-type="journal"><person-group><name><surname>Wei</surname><given-names>Zhonghua</given-names></name><name><surname>Ren</surname><given-names>Guodong</given-names></name></person-group><article-title>﻿Two new species of the genus <italic><tp:taxon-name><tp:taxon-name-part taxon-name-part-type="genus" reg="Laena">Laena</tp:taxon-name-part></tp:taxon-name></italic> (<tp:taxon-name><tp:taxon-name-part taxon-name-part-type="order">Coleoptera</tp:taxon-name-part></tp:taxon-name>, <tp:taxon-name><tp:taxon-name-part taxon-name-part-type="family">Tenebrionidae</tp:taxon-name-part></tp:taxon-name>, <tp:taxon-name><tp:taxon-name-part taxon-name-part-type="subfamily">Lagriinae</tp:taxon-name-part></tp:taxon-name>) from northern Sichuan in China based on morphological and molecular data</article-title><source>Zookeys</source><day>01</day><month>08</month><year>2023</year><volume>1173</volume><fpage>71</fpage><lpage>83</lpage><pub-id pub-id-type="doi">10.3897/zookeys.1173.103125</pub-id></mixed-citation></tp:treatment-meta><tp:nomenclature><label>﻿</label><tp:taxon-name>
              <object-id xmlns:xlink="http://www.w3.org/1999/xlink" content-type="arpha" xlink:type="simple">CCC405DB-0C80-5B0A-8DB0-E08DA08C1E4F</object-id>
              <tp:taxon-name-part taxon-name-part-type="genus" reg="Laena">Laena</tp:taxon-name-part>
              <tp:taxon-name-part taxon-name-part-type="species" reg="becvari">becvari</tp:taxon-name-part>
            </tp:taxon-name><tp:taxon-authority>Schawaller, 2001</tp:taxon-authority></tp:nomenclature><tp:treatment-sec sec-type="material" id="SECID0EAUAE"><title>Examined materials.</title><p>3♀, China, Sichuan, Litang, Junba, elev. 3050 m, 2022.VIII.7, Zhonghua Wei leg., <abbrev xmlns:xlink="http://www.w3.org/1999/xlink" xlink:title="China West Normal University" id="ABBRID0EGUAE" xlink:type="simple">CWNU</abbrev>.</p></tp:treatment-sec><tp:treatment-sec sec-type="distribution" id="SECID0EKUAE"><title>Distribution.</title><p>China: Sichuan.</p></tp:treatment-sec></tp:taxon-treatment>
