# Supplementary material for: ﻿Two new species of the genus Laena (Coleoptera, Tenebrionidae, Lagriinae) from northern Sichuan in China based on morphological and molecular data
Source: Zookeys. 2023 Aug 1;1173:71–83. doi: 10.3897/zookeys.1173.103125 (PMC10410390; doi:10.3897/zookeys.1173.103125)
Supplement: Supplementary material 1 — Supplementary information [file zookeys-1173-071_article-103125__-s001.zip]

Archive with 3 entries (2 files):
- supplementary/Laenini fasta.fas
- supplementary/Table S1.docx
- supplementary/
