# Supplementary material for: ﻿Two new species of the genus Laena (Coleoptera, Tenebrionidae, Lagriinae) from northern Sichuan in China based on morphological and molecular data
Source: Zookeys. 2023 Aug 1;1173:71–83. doi: 10.3897/zookeys.1173.103125 (PMC10410390; doi:10.3897/zookeys.1173.103125)
Supplement: Supplementary material 1 — Supplementary information [file zookeys-1173-071_article-103125__-s001.zip › supplementary/Laenini fasta.fas]

>Hy_sp.13
ATTTTTGGAGCCTGATCCGGCATAGTAGGCACCTCTTTAAGACTTTTAATTCGAGCAGAG
CTCGGAAACCCTGGATCCCTGATTGGAGATGACCAAATCTATAATGTAATCGTCACAGCC
CATGCCTTTATTATATTCATAGTAATGCCTATTATAATTGGAGGCTTTGGAAACTGATTA
GTTCCCTTAATGCTAGGAGCCCCTGACATAGCATTCCCCCGAATAAACAACATAAGATTT
TGATTGCTACCCCCCTCATTATCTCTACTTTTAATAAGAAGTATAGTAGAAAACGGAGCA
GGAACAGGATGAACAGTGTACCCCCCACTCTCATCTAATATTGCCCACAGAGGAGCATCT
GTAGATTTAGCTATTTTCAGGCTTCACCTGGCAGGAATCTCCTCTATTCTAGGAGCAGTA
AACTTCATCACCACAGTAATTAATATGCGTCCTCAAGGAATAACCTTAGATCGTTTACCC
TTATTTGTATGGGCAGTAGTAATTACCGCAGTACTACTACTTTTATCTTTACCAGTTCTA
GCAGGAGCTATTACTATACTATTAACTGACCGAAATATTAATACATCCTTCTTCGACCCA
GCTGGAGGAGGAGATCCTATTC
>Hy_hongyuanica25
ATCTTTGGAGCCTGATCCGGTATAGTAGGCACCTCTTTAAGACTCTTAATTCGAGCCGAG
CTCGGAAATCCTGGATCCCTAATTGGAGACGACCAAATTTACAATGTAATCGTCACAGCT
CATGCCTTTATTATAATTTTCTTCATAGTAATGCCTATCATAATTGGAGGCTTCGGAAAC
TGATTAGTTCCTTTAATGTTAGGAGCCCCTGATATGGCATTTCCCCGAATAAACAATATA
AGATTTTGACTACTCCCCCCCTCATTATCCCTACTCTTAATAAGAAGAATAGTAGAAAAC
GGAGCAGGAACAGGATGAACAGTGTACCCCCCACTCTCATCCAATATTGCTCACAGAGGA
GCATCTGTAGATTTAGCTATTTTCAGACTTCACTTAGCAGGAGTTTCCTCTATCCTAGGA
GCAGTAAATTTCATTACTACAGTTATTAACATACGACCTCAAGGAATAACCTTGGATCGT
TTACCCTTATTTGTATGGGCAGTAGTAATTACTGCAGTACTTTTACTTTTATCTTTACCA
GTTCTGGCAGGAGCTATCACTATACTATTAACTGACCGAAATAYTAATACATCCTTCTTC
GACCCTGCAGGAGGAGGAGATCCTATTC
>Hy_nomurai10
ATTTTTGGAGCCTGATCCGGCATAGTAGGCACCTCTTTAAGACTTTTAATCCGAGCAGAG
CTCGGAAATCCTGGCTCCCTGATTGGAGACGATCAAATTTACAACGTAATCGTAACAGCT
CATGCCTTTATCATGATTTTCTTCATGGTAATGCCTATTATAATTGGAGGCTTCGGAAAC
TGATTAGTTCCCTTAATGTTAGGGGCTCCTGACATGGCATTCCCCCGTATAAATAATATA
AGATTTTGACTACTCCCCCCCTCATTATCCCTGCTTTTAATAAGAAGAATAGTAGAAAAC
GGAGCAGGAACAGGATGGACAGTGTACCCCCCACTTTCATCTAATATTGCCCACAGAGGA
GCATCTGTAGATTTAGCCATTTTCAGGCTTCATTTAGCAGGAGTCTCCTCTATTCTAGGA
GCAGTAAATTTTATCACCACAGTTATTAACATACGGCCTCAAGGGATAACCTTAGACCGC
TTACCTCTATTTGTGTGGGCAGTAGTAATTACTGCAGTACTATTACTTTTATCTTTACCC
GTTCTAGCAGGAGCTATCACCATGCTATTAACTGACCGAAATATTAATACATCCTTCTTC
GACCCTGCCGGAGGAGGAGATCCTATTC
>La_barkamica19-1
ATTTTTGGTGCTTGATCTGGAATAATTGGAACTTCCTTAAGACTTTTARTTCGAGCAGAA
TTGGGAAACCCCGGTTCATTAATTGGTGACGATCAAATCTATAATGTAATTGTTACAGCC
CATGCATTCATCATAATTTTCTTCATAGTAATACCAATCATAATTGGAGGATTCGGAAAT
TGGTTAATCCCTTTAATGCTAGGTGCCCCCGACATAGCATTTCCTCGAATAAACAATATA
AGATTTTGGTTATTACCTCCTTCCTTATCATTACTTTTAATAAGATCTTTAGTAGAAAAT
GGAGCAGGAACAGGATGAACGGTATACCCCCCCTTATCATCCAATATTGCCCATAGAGGA
TCTTCAGTTGATCTTGCTATTTTCAGCCTTCATTTAGCTGGAATTTCATCAATTCTAGGA
GCAGTAAATTTTATTACAACTGTAATCAATATACGTTCTAATGGAATAACCTTTGATCGA
ATACCTTTATTTGTTTGATCAGTTGTAATTACTGCTGTTTTATTATTACTTTCATTACCT
GTATTAGCAGGTGCTATTACTATATTATTAACTGACCGAAACATTAATACATCTTTTTTT
GATCCTGCTGGTGGAGGTGATCCAATTT
>La_barkamica19-2
ATTTTTGGTGCTTGATCTGGAATAATTGGAACTTCCTTAAGACTTTTAATTCGAGCAGAA
TTGGGAAACCCCGGTTCATTAATTGGTGACGATCAAATCTATAATGTAATTGTTACGGCC
CATGCATTCATCATAATTTTCTTCATAGTAATACCAATCATAATTGGAGGATTCGGAAAT
TGGTTAATCCCTTTAATGCTAGGTGCCCCCGACATAGCATTTCCTCGAATAAACAATATA
AGATTTTGGTTATTACCTCCTTCCTTATCATTACTTTTAATAAGATCTTTAGTAGAAAAT
GGAGCAGGAACAGGATGAACGGTATACCCCCCCTTATCATCCAATATTGCCCATAGAGGA
TCTTCAGTTGATCTTGCTATTTTCAGCCTTCATTTAGCTGGAATTTCATCAATTCTAGGA
GCAGTAAATTTTATTACAACTGTAATCAATATACGTTCTAATGGAATAACCTTTGATCGA
ATACCTTTATTTGTTTGATCAGTTGTAATTACTGCTGTTTTATTATTACTTTCATTACCT
GTATTAGCAGGTGCTATTACTATATTATTAACTGACCGAAACATTAATACATCTTTTTTT
GATCCTGCTGGTGGAGGTGATCCAATTT
>La_becvari12-1
ATTTTTGGCGCTTGATCAGGAATAGTAGGAACTTCTTTAAGTCTATTAATTCGAACAGAA
TTAGGAAGCCCTGGCTCATTAATTGGAGAAGACCAAATCTAAAACGTAATCGTTACAGCT
CATGCTTTCATTATAATCTTCTTTATAGTAATACCTATCATAATTGGTGGATTCGGAAAT
TGGTTAGTACCATTAATGCTAGGTGCCCCCGACATAGCATTCCCTCGAATAAAAAACATA
AGATTTTGATTATTACCTCCATCCCTTTCACTACTCTTAATAAGATCCCTAGTAGAAAAC
GGGGCAGGTACAGGATGGACTGTTTACCCCCCGTTATCATCCAATATCGCACAAAGAGGG
CCTTCTGTCGACCTCGCCATTTTCAGGCTACATTTAGCAGGTATCTCCTCAATTCTAGGA
GCAGTAAACTTTATTACTACTGCAATCAATATGCGATCATATGGAATAACCCTGACCGAA
TGCCTTTATTCGTCTGATCAGTAACAATCACTGCAATTCTCTTATTATTATCTCTACCCG
TATTAGCAGGTGCCATTACAATATTATTAACAGATCGGAACATAAACACCTCTTTTTTCG
ACCCTGCCGGGGGTGGAGACCCTATTC
>La_becvari12-2
ATTTTTGGCGCTTGATCAGGAATAGTAGGAACTTCTTTAAGTCTATTAATTCGAACAGAA
TTAGGAAGCCCTGGCTCATTAATTGGAGAAGACCAAATCTAAAACGTAATCGTTACAGCT
CATGCTTTCATTATAATCTTCTTTATAGTAATACCTATCATAATTGGTGGATTCGGAAAT
TGGTTAGTACCATTAATGCTAGGTGCCCCCGACATAGCATTCCCTCGAATAAAAAACATA
AGATTTTGATTATTACCTCCATCCCTTTCACTACTCTTAATAAGATCCCTAGTAGAAAAC
GGGGCAGGTACAGGATGGACTGTTTACCCCCCGTTATCATCCAATATCGCACAAAGAGGG
CCTTCTGTCGACCTCGCCATTTTCAGGCTACATTTAGCAGGTATCTCCTCAATTCTAGGA
GCAGTAAACTTTATTACTACTGCAATCAATATGCGATCATATGGAATAACCCTGACCGAA
TGCCTTTATTCGTCTGATCAGTAACAATCACTGCAATTCTCTTATTATTATCTCTACCCG
TATTAGCAGGTGCCATTACAATATTATTAACAGATCGGAACATAAACACCTCTTTTTTCG
ACCCTGCCGGGGGTGGAGACCCTATTC
>La_bifovedata5-1
ATATTTGGTGCTTGATCTGGGATAATTGGAACATCCTTAAGATTATTAATCCGTGCAGAA
TTAGGAAACCCCGGCTCCTTAATTGGTGATGATCAAATTTATAATGTGATCGTTACAGCT
CATGCATTTATCATAATTTTCTTTATAGTAATACCAATTATAATTGGAGGATTCGGAAAT
TGATTAGTCCCTTTAATGCTAGGTGCCCCCGACATAGCATTTCCCCGGATAAACAATATA
AGATTCTGATTACTACCCCCCTCCTTATCACTACTATTAATAAGATCTTTAGTAGAAAAT
GGTGCAGGAACAGGATGAACAGTTTACCCCCCTCTGTCATCCAATATTGCCCATAGAGGG
TCTTCTGTTGATCTCGCAATTTTCAGTCTTCATTTAGCTGGGATTTCCTCGATTTTAGGT
GCTGTAAATTTTATTACCACTGTAATTAACATACGACCCAGAGGAATATCCCTTGACCGA
GTGCCCTTATTTGTTTGATCAGTTGTAATCACAGCTATTCTATTGCTACTTTCACTACCA
GTATTAGCTGGAGCTATTACAATATTATTAACCGATCGTAATATTAATACTTCCTTTTTT
GACCCCGCTGGAGGAGGAGACCCTATCT
>La_bifovedata5-2
ATATTTGGTGCTTGATCTGGGATAATTGGAACATCCTTAAGATTATTAATCCGTGCAGAA
TTAGGAAACCCCGGCTCCTTAATTGGTGATGATCAAATTTAAAATGTGATCGTTACAGCT
CATGCATTTATCATAATTTTCTTTATAGTAATACCAATTATAATTGGAGGATTCGGAAAT
TGATTAGTCCCTTTAATGCTAGGTGCCCCCGACATAGCATTTCCCCGGATAAACAATATA
AGATTCTGATTACTACCCCCCTCCTTATCACTACTATTAATAAGATCTTTAGTAGAAAAT
GGTGCAGGAACAGGATGAACAGTTTACCCCCCTCTGTCATCCAATATTGCCCAAAGAGGG
TCTTCTGTTGATCTCGCAATTTTCAGTCTTCATTTAGCTGGGATTTCCTCGATTTTAGGT
GCTGTAAATTTTATTACCACTGTAATAAACATACGACCCAGAGGAATATCCCTTGACCGA
GTGCCCTTATTTGTTTGATCAGTTGTAATCACAGCTATTCTATTGCTACTTTCACTACCA
GTATTAGCTGGAGCTATTACAATATTATTAACCGATCGAAATATAAATACTTCCTTTTTT
GACCCCGCTGGAGGAGGAGACCCTATCT
>La_bowaica4-1
ATTTTTGGTGCCTGATCCGGAATAATTGGAACTTCCTTAAGTTTACTAATTCGAGCAGAA
TTAGGAAACCCTGGATCATTAATTGGTGACGATCAAATTTACAATGTAATCGTTACAGCT
CATGCTTTCATCATAATCTTCTTCATAGTAATGCCAATTATAATTGGAGGATTCGGAAAT
TGATTAGTCCCTTTAATGCTAGGTGCCCCCGACATAGCATTTCCCCGGATAAACAACATA
AGATTCTGATTACTACCCCCTTCCTTATCATTACTTTTAATAAGATCCTTAGTAGAAAAC
GGAGCAGGAACAGGATGGACAGTTTACCCCCCGTTATCCAGTAATATTGCTCATAGAGGA
TCTTCCGTTGATCTTGCTATCTTTAGCCTTCATTTAGCAGGAATCTCTTCAATTCTAGGA
GCAGTAAATTTTATTACTACTGTAATCAACATACGATCTTATGGGATAACCTTTGATCGA
ATACCTTTATTTGTATGGTCAGTGGTAATCACTGCAATTCTACTATTACTTTCACTACCT
GTTCTAGCAGGAGCTATTACAATACTATTAACTGATCGAAATATTAATACATCCTTTTTT
GATCCCGCCGGAGGCGGAGACCCGATTC
>La_bowaica4-2
ATTTTTGGTGCCTGATCCGGAATAATTGGAACTTCCTTAAGTTTACTAATTCGAGCAGAA
TTAGGAAACCCTGGATCATTAATTGGTGACGATCAAATTTACAATGTAATCGTTACAGCT
CATGCTTTCATCATAATCTTCTTCATAGTAATGCCAATTATAATTGGAGGATTCGGAAAT
TGATTAGTCCCTTTAATGCTAGGTGCCCCCGACATAGCATTTCCCCGGATAAACAACATA
AGATTCTGATTACTACCCCCTTCCTTATCATTACTTTTAATAAGATCCTTAGTAGAAAAC
GGAGCAGGAACAGGATGGACAGTTTACCCCCCGTTATCCAGTAATATTGCTCATAGAGGA
TCTTCCGTTGATCTTGCTATCTTTAGCCTTCATTTAGCAGGAATCTCTTCAATTCTAGGA
GCAGTAAATTTTATTACTACTGTAATCAACATACGATCTTATGGGATAACCTTTGATCGA
ATACCTTTATTTGTATGGTCAGTGGTAATCACTGCAATTCTACTATTACTTTCACTACCT
GTTCTAGCAGGAGCTATTACAATACTATTAACTGATCGAAATATTAATACATCCTTTTTT
GATCCCGCCGGAGGCGGAGACCCGATTC
>La_fengileana8
ATTTTTGGTGCTTGATCGGGAATAATTGGAACTTCCCTAAGACTTTTAATTCGAGCAGAA
TTGGGAAACCCTGGTTCCTTAATTGGTGACGATCAGATCTAAAATGTAATTGTTACAGCT
CATGCATTTATCATAATTTTCTTCATAGTAATACCAATCATAATTGGAGGATTCGGAAAT
TGGTTAATCCCTTTAATGCTAGGTGCCCCCGACATAGCATTTCCCCGAATAAACAATATA
AGATTTTGGTTATTACCCCCTTCCTTATCATTACTTTTAATAAGATCTTTAGTAGAAAAC
GGAGCAGGAACAGGATGAACGGTATACCCCCCCTTATCATCCAATATTGCTCAAAGAGGA
TCTTCAGTTGATCTAGCTATTTTCAGACTTCATTTAGCTGGAATTTCATCAATTCTAGGA
GCAGTAAATTTTATTACAACTGTAATCAATATACGTTCAAATGGAATAACCTTTGATCGA
ATACCTTTATTTGTTTGATCAGTTGTAATTACTGCTGTTTTATTATTACTTTCACTGCCT
GTACTAGCAGGTGCTATTACTATATTATTAACTGATCGAAACATAAATACATCTTTTTTT
GACCCTGCTGGGGGGGGTGACCCAATTT
>La_fengileana21-1
ATTTTTGGTGCTTGATCTGGAATAATTGGAACTTCCCTAAGACTTTTAATTCGAGCAGAA
TTGGGAAACCCTGGTTCCTTAATTGGTGACGATCAGATTTATAATGTAATTGTTACAGCC
CATGCATTTATCATAATTTTCTTCATAGTAATACCAATCATAATTGGAGGATTCGGAAAT
TGGTTAATCCCTTTAATGCTAGGTGCCCCCGACATAGCATTTCCCCGAATAAACAATATA
AGATTTTGGTTATTACCCCCTTCCTTATCATTACTTTTAATAAGATCTTTAGTAGAAAAC
GGAGCAGGAACAGGATGAACGGTATACCCCCCCTTATCATCCAATATTGCTCATAGAGGA
TCTTCAGTTGATCTTGCTATTTTCAGACTTCATTTAGCTGGAATTTCATCAATTCTGGGA
GCAGTAAATTTTATTACAACTGTAATCAATATACGTTCTAATGGAATAACCTTTGATCGA
ATACCTTTATTTGTTTGATCAGTTGTAATTACTGCTGTTTTACTATTACTTTCACTGCCT
GTACTAGCAGGTGCTATTACTATATTATTAACTGATCGAAACATTAATACATCTTTTTTT
GACCCTGCTGGAGGGGGTGACCCAATTT
>La_fengileana21-2
ATTTTTGGTGCTTGATCTGGAATAATTGGAACTTCCCTAAGACTTTTAATTCGAGCAGAA
TTGGGAAACCCTGGTTCCTTAATTGGTGACGATCAGATTTATAATGTAATTGTTACAGCC
CATGCATTTATCATAATTTTCTTCATAGTAATACCAATCATAATTGGAGGATTCGGAAAT
TGGTTAATCCCTTTAATGCTAGGTGCCCCCGACATAGCATTTCCCCGAATAAACAATATA
AGATTTTGGTTATTACCCCCTTCCTTATCATTACTTTTAATAAGATCTTTAGTAGAAAAC
GGAGCAGGAACAGGATGAACGGTATACCCCCCCTTATCATCCAATATTGCTCATAGAGGA
TCTTCAGTTGATCTTGCTATTTTCAGACTTCATTTAGCTGGAATTTCATCAATTCTGGGA
GCAGTAAATTTTATTACAACTGTAATCAATATACGTTCTAATGGAATAACCTTTGATCGA
ATACCTTTATTTGTTTGATCAGTTGTAATTACTGCTGTTTTACTATTACTTTCACTGCCT
GTACTAGCAGGTGCTATTACTATATTATTAACTGATCGAAACATTAATACATCTTTTTTT
GACCCTGCTGGAGGGGGTGACCCAATTT
>La_haigouica2
ATTTTTGGAGCCTGATCCGGAATAGTCGGAACCTCTTTAAGATTTCTAATTCGAGCAGAA
TTAGGAAACCCCGGCTCCTTAATTGGAGACGATCAAATTTACAATGTAATCGTTACAGCT
CATGCATTCATTATAATTTTCTTTATAGTAATACCAATTATAATCGGTGGTTTCGGAAAT
TGATTAGTCCCCTTAATGCTAGGTGCCCCCGACATAGCATTTCCCCGGATAAACAATATA
AGATTCTGATTATTACCCCCTTCCCTATCATTACTCTTAATAAGATCTTTAGTAGAAAAC
GGAGCAGGAACAGGTTGAACAGTGTACCCCCCACTATCATCCAATATCGCTCACAGAGGA
TCCTCTGTTGATCTTGCTATTTTCAGCCTTCACCTCGCTGGAGTGTCTTCAATTCTAGGA
GCAGTAAATTTTATTACTACCGTAATCAATATACGATCAAGAGGATTAACCTTTGACCGA
ATGCCCTTATTCGTTTGATCAGTAATTATCACTGCTATCCTGTTATTACTTTCTCTTCCT
GTCCTAGCAGGTGCTATTACAATACTATTGACCGACCGAAATATTAATACATCCTTCTTT
GACCCCGCAGGAGGAGGAGATCCTATTC
>La_kangdingica3
ATTTTTGGTGCTTGATCCGGAATAATCGGAACCTCCTTAAGATTACTAATTCGAGCAGAA
CTAGGAAACCCCGGATCCTTAATTGGTGATGATCAAATTTATAATGTAATCGTCACAGCT
CATGCATTTATCATAATTTTTTTTATAGTAATACCAATCATGATTGGTGGATTCGGAAAT
TGATTAGTTCCTCTAATGCTAGGTGCCCCCGACATAGCATTTCCTCGAATGAACAATATA
AGATTCTGACTATTACCTCCTTCTTTATCATTACTTCTAATAAGATCTTTAGTAGAAAAT
GGCGCAGGAACAGGATGAACAGTGTACCCCCCACTATCATCCAATATTGCTCACAGAGGC
TCCTCTGTTGATTTAGCCATTTTCAGCCTCCACTTAGCCGGGATTTCCTCAATCCTGGGA
GCAGTAAATTTTATTACTACCGTGATCAATATACGATCTAATGGTATAACTTTTGATCGA
ATACCTTTATTTGTTTGATCAGTAGTAATTACTGCTGTCTTACTGTTACTTTCTCTACCC
GTATTAGCAGGAGCTATTACAATATTATTAACCGATCGTAATATCAATACATCCTTCTTC
GACCCCGCCGGAGGTGGAGACCCAATTC
>La_maowenica7-1
ATTTTTGGGGCCTGATCAGGCATAATTGGAACATCCTTAAGACTACTTATTCGAGCAGAA
TTAGGAAATCCTGGCTCTTTAATTGGAGACGATCAAATTTACAATGTAATCGTTACAGCT
CATGCATTCATTATAATTTTCTTTATAGTAATACCAATTATAATTGGAGGATTCGGAAAT
TGATTAATCCCTTTAATGTTAGGTGCCCCCGACATAGCATTTCCCCGGATAAACAATATA
AGATTCTGATTATTACCTCCCTCCTTATCTTTACTTTTAATAAGATCTTTAGTAGAAAAT
GGTGCAGGAACAGGATGAACAGTTTACCCCCCTCTGTCATCTAATATTGCCCATAGAGGA
TCCTCTGTTGATCTTGCTATTTTCAGGCTCCATTTAGCTGGAATTTCTTCAATTCTAGGC
GCAGTAAATTTTATTACCACTGTAATCAATATACGATCTAGAGGAATATCTTTTGATCGA
ATACCTCTATTTGTTTGATCAGTAGTTATTACTGCAGTCCTTCTTTTATTATCATTACCC
GTATTAGCAGGAGCTATTACAATATTATTAACCGATCGAAACATTAACACATCCTTTTTT
GACCCTGCTGGGGGAGGAGACCCCATTC
>La_maowenica7-2
ATTTTTGGGGCCTGATCAGGCATAATTGGAACATCCTTAAGACTACTTATTCGAGCAGAA
TTAGGAAATCCTGGCTCTTTAATTGGAGACGATCAAATTTACAATGTAATCGTTACAGCT
CATGCATTCATTATAATTTTCTTTATAGTAATACCAATTATAATTGGAGGATTCGGAAAT
TGATTAATCCCTTTAATGTTAGGTGCCCCCGACATAGCATTTCCCCGGATAAACAATATA
AGATTCTGATTATTACCTCCCTCCTTATCTTTACTTTTAATAAGATCTTTAGTAGAAAAT
GGTGCAGGAACAGGATGAACAGTTTACCCCCCTCTGTCATCAAATATTGCCCAAAGAGGA
TCCTCTGTTGATCTTGCTATTTTCAGGCTCCATTTAGCTGGAATTTCTTCAATTCTAGGC
GCAGTAAATTTTATTACCACTGTAATCAATATACGATCAAGAGGAATATCTTTTGATCGA
ATACCTCTATTTGTTTGATCAGTAGTTATTACTGCAGTCCTTCTTTTATTATCATTACCC
GTATTAGCAGGAGCTATTACAATATTATTAACCGATCGAAACATAAACACATCCTTTTTT
GACCCTGCTGGGGGAGGAGACCCCATC
>La_puetzi6
ATTTTTGGAGCTTGATCTGGAATAATTGGAACCTCTTTAAGCCTATTAATCCGAGCAGAA
TTAGGAAACCCTGGCTCTTTAATTGGAGATGACCAAATTTATAATGTAATCGTTACAGCT
CATGCATTCATTATAATTTTCTTTATAGTAATACCAATCATAATTGGAGGATTTGGAAAT
TGATTAGTCCCTTTAATGCTAGGTGCCCCCGACATAGCATTCCCCCGGATGAACAATATA
AGATTCTGATTATTACCTCCCTCCTTATCATTACTTTTAATAAGATCTTTAGTAGAAAAC
GGAGCAGGAACAGGATGAACAGTTTACCCCCCCCTATCATCCAATATTGCCCATAGAGGA
TCCTCAGTAGATCTAGCTATTTTCAGACTACATTTGGCAGGAATCTCTTCAATTCTAGGA
GCTGTAAATTTTATTACTACTGTAATTAATATACGATCAAGAGGTTTAACCTTTGATCGA
ATACCTTTATTTGTATGATCAGTTGTAATCACCGCTGTCTTATTATTACTTTCACTCCCT
GTTTTGGCAGGAGCCATTACAATATTATTAACCGACCGAAATATTAATACATCCTTTTTT
GATCCCGCTGGAGGCGGAGATCCCATTC
>La_puetzi29-1
ATTTTTGGAGCTTGATCTGGGATAATCGGAACCTCTTTAAGATTATTGATCCGAGCAGAA
TTAGGAAACCCTGGCTCTTTAATTGGAGACGACCAAATTTAAAACGTGATCGTTACAGCC
CATGCATTCATTATAATTTTTTTCATAGTAATACCAATCATAATTGGAGGATTCGGAAAT
TGATTAGTCCCTTTAATGTTAGGTGCCCCCGACATAGCATTTCCCCGGATGAACAATATA
AGATTCTGATTACTACCTCCTTCCTTATCATTACTTTTAATAAGATCTTTAGTAGAAAAC
GGTGCAGGAACAGGATGAACAGTTTACCCCCCACTATCATCAAATATTGCCCAAAGAGGA
TCTTCAGTAGATCTTGCTATTTTCAGCCTCCATTTAGCAGGAATTTCCTCAATTCTAGGT
GCCGTAAATTTTATTACTACTGTAATAAATATACGATCAAATGGAATAACTTTCGATCGA
ATACCTTTATTTGTTTGATCAGTTATAATCACCGCTGTATTGCTATTACTTTCACTTCCT
GTTTTAGCAGGGGCTATTACAATATTATTAACCGATCGAAATATAAATACATCCTTTTTC
GATCCTGCCGGAGGTGGAGATCCCATTC
>La_puetzi29-2
ATTTTTGGAGCTTGATCTGGGATAATCGGAACCTCTTTAAGATTATTGATCCGAGCAGAA
TTAGGAAACCCTGGCTCTTTAATTGGAGACGACCAAATTTAAAACGTGATCGTTACAGCC
CATGCATTCATTATAATTTTTTTCATAGTAATACCAATCATAATTGGAGGATTCGGAAAT
TGATTAGTCCCTTTAATGTTAGGTGCCCCCGACATAGCATTTCCCCGGATGAACAATATA
AGATTCTGATTACTACCTCCTTCCTTATCATTACTTTTAATAAGATCTTTAGTAGAAAAC
GGTGCAGGAACAGGATGAACAGTTTACCCCCCACTATCATCAAATATTGCCCAAAGAGGA
TCTTCAGTAGATCTTGCTATTTTCAGCCTCCATTTAGCAGGAATTTCCTCAATTCTAGGT
GCCGTAAATTTTATTACTACTGTAATAAATATACGATCAAATGGAATAACTTTCGATCGA
ATACCTTTATTTGTTTGATCAGTTATAATCACCGCTGTATTGCTATTACTTTCACTTCCT
GTTTTAGCAGGGGCTATTACAATATTATTAACCGATCGAAATATAAATACATCCTTTTTC
GATCCTGCCGGAGGTGGAGATCCCATTC
>La_shaluica18-1
ATCTTTGGAGCTTGATCCGGAATAGTCGGAACTTCTTTAAGCTTATTAATTCGAGCAGAA
CTAGGTAGCCCAGGCTCCCTGATTGGTGACGATCAAATTTACAACGTAATCGTCACAGCC
CATGCTTTCATCATAATTTTCTTCATAGTAATACCAATTATAATTGGCGGATTCGGAAAT
TGATTAGTCCCGTTAATGTTGGGTGCCCCCGACATAGCATTTCCCCGGATAAACAATATA
AGATTCTGGTTATTACCTCCTTCCCTTTCACTACTTCTAATAAGTTCCTTAGTAGAAAAT
GGAGCAGGAACTGGTTGAACAGTTTACCCACCACTATCATCCAATATCGCTCACAGCGGA
TCCTCTGTCGATCTTGCCATTTTTAGATTACATTTAGCAGGGGTTTCCTCAATCCTCGGG
GCAGTAAATTTTATTACTACCGTAATTAATATGCGGTCAAATGGTATAACCTTTGACCGA
ATACCTTTGTTTGTCTGATCAGTTGTAATTACAGCAGTCCTTCTGCTATTATCTCTTCCT
GTTTTAGCAGGTGCTATTACAATACTACTAACAGATCGAAACATTAATACCTCCTTTTTT
GATCCTGCTGGTGGTGGAGACCCTATTC
>La_shaluica18-2
ATCTTTGGAGCTTGATCCGGAATAGTCGGAACTTCTTTAAGCTTATTAATTCGAGCAGAA
CTAGGAAGCCCAGGCTCCCTGATTGGTGACGATCAAATTTACAACGTAATCGTCACAGCC
CATGCTTTCATCATAATTTTCTTCATAGTAATACCAATTATAATTGGCGGATTCGGAAAT
TGATTAGTCCCGTTAATGTTGGGTGCCCCCGACATAGCATTTCCCCGGATAAACAATATA
AGATTCTGGTTATTACCTCCTTCCCTTTCACTACTTCTAATAAGTTCCTTAGTAGAAAAT
GGAGCAGGAACTGGTTGAACAGTTTACCCACCACTATCATCCAATATCGCTCACAGCGGA
TCCTCTGTCGATCTTGCCATTTTAAGATTACATTTAGCAGGGGTTTCCTCAATCCTCGGG
GCAGTAAATTTTATTACTACCGTAATAAATATGCGGTCAAATGGTATAACCTTTGACCGA
ATACCTTTGTTTGTCTGATCAGTTGTAATTACAGCAGTCCTTCTGCTATTATCTCTTCCT
GTTTTAGCAGGTGCTATTACAATACTACTAACAGATCGAAACATAAATACCTCCTTTTTT
GATCCTGCTGGTGGTGGAGACCCTATTC
>La_mounigouica sp.nov.14-1
ATTTTTGGTGCTTGATCCGGAATAATCGGAACCTCATTAAGATTATTAATCCGAGCAGAG
CTAGGAAACCCTGGCTCTTTAATTGGTGACGATCAAATTTATAATGTGATCGTTACAGCC
CATGCATTCATTATAATTTTCTTTATAGTAATACCCATTATAATTGGAGGATTCGGAAAT
TGATTAGTCCCTTTAATGTTAGGTGCCCCCGACATAGCATTTCCCCGGATAAACAATATA
AGATTCTGATTATTACCCCCTTCCTTATCATTACTTTTAATAAGATCTTTAGTAGAAAAT
GGAGCAGGAACAGGATGAACAGTTTACCCCCCGCTGTCATCTAATATTGCCCATAGAGGT
TCTTCAGTCGATCTTGCTATTTTTAGACTTCATTTAGCAGGAATCTCCTCAATTCTAGGA
GCCGTAAATTTCATTACTACTGTAATTAATATACGATCAAATGGAATAACCATTGATCGA
ATACCTTTATTTGTTTGATCAGTAGTAATTACTGCTGTTCTATTATTGCTCTCACTGCCT
GTTTTAGCAGGAGCTATTACAATATTATTAACCGACCGAAATATTAATACATCCTTTTTT
GATCCTGCGGGAGGGGGAGATCCTATCC
>La_mounigouica sp.nov.14-2
ATTTTTGGTGCTTGATCCGGAATAATCGGAACCTCATTAAGATTATTAATCCGAGCAGAG
CTAGGAAACCCTGGCTCTTTAATTGGTGACGATCAAATTTATAATGTGATCGTTACAGCC
CATGCATTCATTATAATTTTCTTTATAGTAATACCCATTATAATTGGAGGATTCGGAAAT
TGATTAGTCCCTTTAATGTTAGGTGCCCCCGACATAGCATTTCCCCGGATAAACAATATA
AGATTCTGATTATTACCCCCTTCCTTATCATTACTTTTAATAAGATCTTTAGTAGAAAAT
GGAGCAGGAACAGGATGAACAGTTTACCCCCCGCTGTCATCTAATATTGCCCATAGAGGT
TCTTCAGTCGATCTTGCTATTTTTAGACTTCATTTAGCAGGAATCTCCTCAATTCTAGGA
GCCGTAAATTTCATTACTACTGTAATTAATATACGATCAAATGGAATAACCATTGATCGA
ATACCTTTATTTGTTTGATCAGTAGTAATTACTGCTGTTCTATTATTGCTCTCACTGCCT
GTTTTAGCAGGAGCTATTACAATATTATTAACCGACCGAAATATTAATACATCCTTTTTT
GATCCTGCGGGAGGGGGAGATCCTATCC
>La_dentithoraxa sp.nov.28
ATTTTCGGTTCATGATCTGGAATAATTGGAACTTCCTTAAGATTATTAATTCGAGCAGAA
TTAGGAAACCCCGGTTCCTTAATTGGAGACGATCAAATTTATAATGTGATTGTTACAGCC
CATGCATTTATTATAATTTTCTTTATAGTTATACCAATTATAATTGGTGGATTCGGAAAC
TGATTAGTTCCTTTAATGCTAGGTGCCCCCGACATAGCATTTCCCCGAATAAACAATATA
AGATTTTGGTTGCTACCCCCTTCCTTATCATTACTTTTAATAAGATCTTTAGTAGAAAAC
GGAGCAGGAACAGGATGAACAGTGTACCCCCCACTGTCATCTAATATTGCCCACAGAGGA
TCTTCTGTTGATTTAGCTATTTTTAGTCTTCATTTAGCAGGAATCTCTTCAATTCTAGGA
GCAGTAAATTTCATTACAACCGTAATCAATATACGATCTAATGGAATAACTTTTGATCGA
ATACCTTTATTTGTTTGGTCAGTAGTAATCACCGCTATTTTACTATTACTTTCTTTACCT
GTTCTAGCAGGAGCAATCACAATACTTTTAACTGATCGTAACATTAATACATCTTTTTTC
GACCCAGCAGGCGGAGGAGACCCTATTT
>La_yajiangica22-1
ATTTTTGGTTCATGATCTGGAATAATTGGAACTTCCTTAAGATTGTTAATTCGAGCAGAA
TTAGGAAACCCCGGTTCCTTAATTGGAGACGATCAAATAAAAAATGTGATCGTCACAGCC
CATGCATTCATTATAATTTTCTTTATAGTTATACCAATTATAATTGGAGGATTCGGAAAT
TGGTTAGTTCCTTTAATGCTAGGTGCCCCCGACATAGCATTTCCCCGAATAAACAATATA
AGATTTTGGTTGCTACCCCCTTCCTTATCATTACTTTTAATAAGATCTTTAGTAGAAAAC
GGAGCAGGAACAGGATGAACAGTGTACCCCCCACTATCAACAAATATTGCCCACAGAGGA
TCCTCGGTTGATTTAGCTATTTTCAGCCTTCATCTAGCAGGAATCTCCTCAATTCTAGGA
GCAGTAAATTTCATTACAACTGTAATCAATATGCGAACAAATGGAATAACTTTTGATCGA
ATACCTTTATTTGTTTGATCAGTAGTAATCACCGCTATTTTATTACTACTTTCCCTTCCT
GTTCTAGCAGGAGCAATTACAATGCTTTTAACTGACGGAAACTTAAATACATCTTTTTTC
GATCCAGCAGGTGGAGGAGACCCTATTT
>La_yajiangica22-2
ATTTTTGGTTCATGATCTGGAATAATTGGAACTTCCTTAAGATTGTTAATTCGAGCAGAA
TTAGGAAACCCCGGTTCCTTAATTGGAGACGATCAAATTTATAATGTGATCGTCACAGCC
CATGCATTCATTATAATTTTCTTTATAGTTATACCAATTATAATTGGAGGATTCGGAAAT
TGGTTAGTTCCTTTAATGCTAGGTGCCCCCGACATAGCATTTCCCCGAATAAACAATATA
AGATTTTGGTTGCTACCCCCTTCCTTATCATTACTTTTAATAAGATCTTTAGTAGAAAAC
GGAGCAGGAACAGGATGAACAGTGTACCCCCCACTATCATCTAATATTGCCCACAGAGGA
TCCTCGGTTGATTTAGCTATTTTCAGCCTTCATCTAGCAGGAATCTCCTCAATTCTAGGA
GCAGTAAATTTCATTACAACTGTAATCAATATGCGATCTAATGGAATAACTTTTGATCGA
ATACCTTTATTTGTTTGATCAGTAGTAATCACCGCTATTTTATTACTACTTTCCCTTCCT
GTTCTAGCAGGAGCAATTACAATGCTTTTAACTGACCGTAACATTAATACATCTTTTTTC
GATCCAGCAGGTGGAGGAGACCCTATTT
